# Supplementary material for: Understanding the Reasons behind Anticipated Regret for Missing Regular Physical Activity
Source: Front Psychol. 2016 May 10;7:700. doi: 10.3389/fpsyg.2016.00700 (PMC4861813; doi:10.3389/fpsyg.2016.00700)
Supplement: Supplementary file 1 [file Data_Sheet_1.XLSX]

## Sheet: Sheet1
ID	If I was not physically active at least 150 minutes per week over the next two weeks, I would feel regret (Y/N)	REASON_NUM	If you answered 'Yes' to either of the two above questions, please explain the reasons below.	PA (1 = met guidelines; 2 = not met)
13	1	1	I would not be taking good care of Seamus	1
72	1	2	Been doing more than that recently	1
157	1	2	it is sometimes the reason of consuming high-calorie food	1
26	1	2	I don't like to break routine	1
53	1	2	EVERY morning i wake up and do cardio & run for an hour	1
98	1	2	Cutting my routine	1
201	1	2	It's important to maintain a schedule	1
46	1	3	its easier to keep a routine if i work out regularly	1
100	1	4	probably had to study a lot	1
186	1	5	I can handle it well	1
216	1	5	I need to study	1
206	1	5	it is important not to break the routine	1
230	1	5	develop bad habit (get out of my routine)	1
74	1	1	My ultimate frisbee team requires us to complete daily/weekly fitness training	1
206	1	1	responsibility to exercise partner	1
191	1	2	Training is also a social activity	1
206	1	2	responsibility to my horse	1
26	1	3	My trainer will not be happy	1
41	2	4	I'll feel sorry for my dog	1
53	1	4	I play tennis twice a week and my partner would shred me if I didn't do my exercise every morning	1
205	1	4	My team depends on my athletic capabilities.	1
230	1	4	Will disappoint or let down my team	1
135	1	1	I have goals as a climber that are a priority	1
186	1	1	I am a high achiever in life	1
200	1	1	Feeling strong and athletic is a large part of my identity, (I used to be a varsity athlete), and not feeling fit and strong is a very unhappy feeling	1
202	1	1	I'm an athlete	1
203	1	1	i am an active person and i don't like to sit around	1
186	1	2	I complete all my tasks on time	1
202	1	2	I'm not a pussy	1
191	1	3	I don't like to feel like a slacker	1
205	1	5	I have certain standards I set for myself.	1
7	1	1	gaining weight	1
50	1	1	Want to make time to excersize	1
130	1	1	I would be stressed	1
139	1	1	If I don't I feel more anxious and a little depressed	1
147	1	1	physically I would be more tired	1
148	1	1	Lose strength	1
170	1	1	i feel trapped if indoors to long	1
174	1	1	Unhealthy	1
176	1	1	I lose muscle	1
201	1	1	I don't want my fitness to degrade	1
210	2	1	I tend to get too much built up energy if I don't work out.	1
216	1	1	I need to exercise	1
230	1	1	I feel unhealthy physically	1
243	1	1	I would be losing strength in my muscles (no gains, decrease 1RMs, loss of progression, etc)	1
7	1	2	losing muscles	1
13	1	2	I would be more stressed	1
46	1	2	i feel weak if I do not work out regularly	1
74	1	2	My performance would decline in the future if I did not train (sport and strength)	1
148	1	2	lose mass	1
166	1	2	I would feel inactive	1
171	1	2	know I could make time	1
174	1	2	Unmotivated	1
203	1	2	i will miss a lot if i am just stuck inside	1
230	1	2	I feel unhealthy mentally	1
243	1	2	Probably lose weight from muscle and would gain weight from fat (so I would lose weight but be getting fatter...) - disatisfaction with bodily appearance	1
7	1	3	bad fitness	1
8	1	3	I have enough time to do so	1
53	1	3	If i miss a morning i think about it the whole day and can't get much studying done	1
62	1	3	I don't have any excuse to miss that many days	1
69	1	3	feeling bored	1
100	1	3	bored	1
101	1	3	Wasted free time	1
135	1	3	I feel less enthusiastic without climbing and yoga	1
137	1	3	Because I know there's usually no real good excuse not to (other than being sick, etc.)	1
148	1	3	be stressed	1
166	1	3	I would not feel good about my daily physical activity	1
176	1	3	I waste money	1
186	1	3	20 minutes is nothing	1
187	1	3	I dislike how I feel when I don't work out	1
201	1	3	I might slack off if I don't work out regularly	1
205	1	3	I feel as though my competition gets ahead of me if I don't.	1
206	1	3	i am too weight conscious and would feel 'fat'	1
210	2	3	It will be harder to get back into it after not doing it for so long	1
230	1	3	will be behind in my program	1
243	1	3	if I don't go to the gym that means I probably would not be as strong and would be more susceptible to injury	1
148	1	4	lose cardio	1
176	1	4	I waste time	1
182	1	4	Training is a way I enjoy spending my time	1
186	1	4	twice in two weeks is easy to do	1
206	1	4	i dont like to 'waste' my climbing gym membership	1
74	1	5	I know it is my decision to prioritize around health and fitness	1
148	1	5	body would feel like crap	1
200	1	5	I'm currently trying to get back to the fitness I had while competing, so skipping workouts would set me back in achieving those goals - so I would feel regret if I didn't reach the goals that I set for myself	1
210	2	5	I'll feel sad if I am set back because of it.	1
243	1	5	It means I am not motivated enough to do even 40 minutes of strength training in two weeks, which would be an indicator of a lot of stress probably and bad time management skills	1
10	1	1	I need to get healthier	1
12	1	1	No pecs no sex	1
15	1	1	I feel better physically when I am active	1
26	1	1	I like to stay fit	1
29	1	1	I know that it is important for good health	1
34	1	1	exercise is good	1
38	1	1	Cause I'm getting fat and want to workout so I'm not	1
41	2	1	It helps me feel happier	1
53	1	1	Strength is a vital part of the human body	1
63	1	1	It is important	1
69	1	1	i want to lose weight	1
72	1	1	Trying to get into better shape	1
75	1	1	wanting to be healthy	1
89	1	1	Part of the training schedule for 10 km speed training. If I want to go fast, I have to train appropriately and regularly.	1
98	1	1	Feel less fit	1
99	1	1	I feel better after I lift	1
100	1	1	it is fun to work out	1
105	1	1	I enjoy my walks	1
123	1	1	My goal is to lose weight by a certain date.	1
136	1	1	I am trying to tone my body	1
137	1	1	Because I know I feel so good after doing it.	1
142	1	1	Strength training helps me feel more healthy	1
157	1	1	strength training makes me confident	1
171	1	1	want to be in shape	1
182	1	1	I need to be fit and strong for my sport (soccer)	1
187	1	1	I notice a difference immediately after I train, a good difference	1
191	1	1	I feel the need to get stronger	1
192	1	1	Exercising is important to maintaining a healthy body	1
205	1	1	I feel as though I need to train in order to preform.	1
219	2	1	I find walking to release stress	1
6	1	2	Makes me feel better	1
8	1	2	I feel better after training	1
29	1	2	I know that it is more beneficial than some other leisure activities that i might do instead	1
34	1	2	I like it	1
35	1	2	I want to get stronger.	1
37	1	2	I enjoy training.	1
38	1	2	Cause I want to look good	1
41	2	2	I feel at peace and God's presence while I walk	1
50	1	2	Want to get in better shape	1
52	1	2	Physical activity is important to my overall health.	1
62	1	2	I always feel better after exercising	1
69	1	2	a way of distraction	1
75	1	2	desire to look good	1
105	1	2	It contributes to my weekly exercise	1
123	1	2	Even if i don't lose by that date, i still have a goal set to lose weight.	1
135	1	2	I will not be able to focus without training	1
136	1	2	There are specific exercises I try to do each workout	1
139	1	2	I feel more confident when I do	1
142	1	2	Makes me feel proactive	1
170	1	2	need fresh air	1
182	1	2	To feel healthy	1
187	1	2	To be mentally healthy I personally need to be active quite a lot of the time	1
192	1	2	I have back pain and therefore exercising helps strengthen my back and eliviate the pain	1
200	1	2	I feel way better, both mentally and physically, when I strength train, and worse when I don't - so I would be upset that I caused myself to feel worse by not attending workouts	1
205	1	2	I need to train to maintain a certain weight.	1
13	1	3	UNLESS I ran more instead of walked. Then I would be more happy because running is better exercise.	1
34	1	3	it makes me sexy	1
38	1	3	Cause it makes me feel good when I work out	1
40	1	3	Running helps me sleep, no sleep makes me feel unmotivated; equals regret	1
41	2	3	I enjoy walking/ running	1
72	1	3	Feel better physically if I do	1
74	1	3	It is good for my health	1
105	1	3	I enjoy time spent outside	1
136	1	3	I know the benefits of strength training	1
139	1	3	I feel better about my eating habits when I do (i.e. I dont feel guilty about stuffing my face)	1
147	1	3	self-confidence issues that go away when I stay on top of working out properly	1
171	1	3	know that it is good for me	1
182	1	3	To feel happy about myself	1
192	1	3	I enjoy working out	1
202	1	3	I'm addicted to endorphins (really am)	1
34	1	4	so I can get girls	1
38	1	4	Cause it's fun	1
74	1	4	I like look fit	1
136	1	4	I feel better after strength training	1
139	1	4	I feel like I live a healthier lifestyle when I do	1
192	1	4	I am training for Tough mudder and therefore ned to be in good shape	1
201	1	4	I want to have enough strength for the hike I'm training for	1
210	2	4	I want to progress	1
216	1	4	I like exercise	1
243	1	4	I need to go to the gym to compliment my cardio workouts (can't just do all cardio)	1
26	1	5	Training and gym time helps me think	1
34	1	5	get laid	1
38	1	5	I want to perform well in my sports	1
123	1	5	I really wanna lose weight	1
137	1	5	Because I like looking good for myself and my boyfriend.	1
201	1	5	I have fun and feel good when I train regularly	1
6	1	1	It was a goal	1
8	1	1	I have goals to reach	1
11	1	1	If i did not strength train I would be upset because then I'm probably sick or injured	1
22	1	1	Regret for not doing...	1
35	1	1	I have easy access to a gym so not going is dissapointing.	1
37	1	1	I know that I have time.	1
40	1	1	Weight goals	1
46	1	1	i feel sluggish and fat if i do not work out regularly	1
52	1	1	I feel like I am failing myself.	1
62	1	1	I feel fat when I don't exercise	1
101	1	1	I would feel like I let myself down	1
118	1	1	I would feel guilty about not making an effort to keep my body in shape	1
128	1	1	I feel upset whenever I've not used my time efficiently.	1
141	1	1	Now that there's a quantitative number set to it, I feel like I need to meet that goal.	1
166	1	1	I would feel like I didn't complete a goal	1
229	1	1	I'd be upset cause I have goals	1
10	1	2	I would be disappointed by my lack of discipline to get into better shape	1
15	1	2	I have high standards for my own fitness	1
40	1	2	Weight lifting/running time goals	1
100	1	2	feel lazy	1
101	1	2	Was not reaching my potential	1
118	1	2	I would feel guilty about not making an effort to keep my body healthy	1
130	1	2	Would feel lazy	1
137	1	2	Because I have set goals for myself and want to achieve them.	1
141	1	2	If I do not meet that goal, I will be upset, and will regret not making an effort to include that goal in my 2 weeks.	1
147	1	2	mentally I would be irritated with my self	1
176	1	2	I feel shitty	1
210	2	2	I will feel disappointed in myself	1
229	1	2	I'd be regretful because it will slow these goals	1
75	1	3	guilty conscience	1
118	1	3	I would feel guilty about not making an effort to strengthen my body	1
123	1	3	Feeling upset after working out happens a lot when I don't work out because I am so used to it.	1
142	1	3	I would be disappointed I didnt stick to what I said	1
174	1	3	Lazy	1
200	1	3	Since I have every opportunity to strength train, the only reason that I wouldn't do it is if I just felt too laZy on the day - and that would make me disappointed with myself, given that I know how healthy and necessary it is for me.	1
26	1	4	If I don't train, I was probably being lazy - regret	1
101	1	4	Emphasized feeling of laziness	1
118	1	4	I would also regret not doing it because it always makes me feel positive and good after it.	1
123	1	4	I regret it because I have a goal and I want to stick with it.	1
137	1	4	Because it is a commitment I have made to myself.	1
200	1	4	I would feel regret when would inevitable feel out of shape later on, since I know that it would be because I didn't fully commit to training	1
100	1	5	disappointed in myself	1
182	1	5	I'd feel lazy if not	1
68	1	1	If I don't have time I would still walk 120.	2
168	1	1	I've decided to do it now.	2
224	1	1	I want to work out	2
156	1	2	I have developed a routine to do strength training and don't have much of an excuse not to do the exercises.	2
45	1	5	Good person	2
104	1	5	university made me fat	2
241	1	5	i want to improve my exercise habits	2
190	1	2	I've been raised in a family that encourages lots of physical activity. They would guilt trip me when I didn't.	2
231	1	5	If you don't want to go for a walk by yourself because you don't have a walking partner so you choose not to go out	2
150	2	1	I'd probably run instead....I am a runner	2
42	1	1	I know I should exercise more.	2
43	1	1	I had an opportunity to improve upon myself, which you didn't take	2
64	1	1	i lose my gains	2
80	1	1	Because it is an opportunity to get exsersize	2
180	1	1	Could have trained while there is time	2
181	1	1	I would get into the routine of not working out.	2
188	1	1	I psychologically can see the muscle loss and fat gain	2
190	1	1	I do take breaks and miss some of my MMA training sessions when tired, or have work.	2
195	1	1	My body would not be getting the excersie it needs	2
211	1	1	I'm fat	2
214	1	1	I wish I had more free time	2
226	1	1	I have time	2
23	1	2	I don't have any excuses not to strength train	2
42	1	2	I would probably feel like I am wasting time.	2
43	1	2	I would feel weak and tired	2
54	1	2	I would feel worse than a slug. Who can stand not moving that much?	2
64	1	2	i am set back in my program	2
73	1	2	I would feel unfit	2
80	1	2	I should take advantage of the challenge to go outside	2
91	1	2	If I don't workout I'm afraid I'll slip back to being the person I was before I started being active.	2
93	1	2	I don't have an excuse not to	2
165	1	2	Since I would find it unpleasant, I probably wouldn't really mind that I hadn't done it.	2
189	1	2	I am busy so I usually don't(as much as I should)	2
195	1	2	I would not be attributing to my overall mental health	2
211	1	2	I need to work out more	2
214	1	2	I wish when I had free time, I spent it actively rather than relaxing on the couch or in a bath	2
231	1	2	Parts of the day where I maybe had free time to go for a walk but didn't - if I have the extra time or some free time go out for a walk	2
246	1	2	I know my body will suffer	2
23	1	3	This is the most opportune time to begin training	2
64	1	3	i have a harder time falling asleep	2
71	1	3	I know I should	2
91	1	3	I would feel like I am losing some of what was so hard to gain in the first place.	2
106	1	3	It's an easy task so there isn't a reason not to	2
108	1	3	I do not do enough exercise	2
150	2	3	I know I'll have another chance at it	2
151	1	3	Days where I don't exercise, I feel lousy and more tired and eat worse. Walking helps to counter those feelings.	2
175	1	3	canada has so many good places to walk	2
185	2	3	Missed opportunity	2
188	1	3	I will be spending more time doing things that I shouldn't be doing (procrastinating)	2
189	1	3	I could still find 20 min a day though	2
195	1	3	I would miss out on some awesome weather to walk in	2
224	1	3	It is solely a time constraint issue during final exams	2
64	1	4	i feel weak	2
93	1	4	I need to make this a habit	2
104	1	4	I need more exercise	2
151	1	4	The weather is currently beautiful and I would like to take advantage of the sunshine while we have it	2
188	1	4	If I don't exercise, my eating habits also suffer	2
231	1	4	If I'm feeling stress but decided to eat or stay inside watching a movie etc. instead of going for a walk and relieving stress through physical activity	2
241	1	4	i would feel less motivated in the future	2
64	1	5	my appetite goes away	2
73	1	5	I would feel unhealthy	2
185	2	5	Not a large time frame.	2
188	1	5	I will overall feel gross	2
19	1	1	I know the fitness benefits for walkings	2
23	1	1	I know that I should strength train to remain healthy	2
36	1	1	Want to lose weight	2
47	1	1	Exercise is an investment in the future	2
71	1	1	I feel better about myself if I workout	2
77	1	1	I'll likely gain some weight	2
91	1	1	Being healthy keeps me from feeling like shit about everything else in my life.	2
104	1	1	I like being outside walking	2
108	1	1	I need to lose weight	2
115	1	1	I would feel like I should strength train more	2
124	2	1	Get exercise from running and the lifting weights	2
143	1	1	i generally feel better if i strength train	2
145	1	1	I know that I should exercise. I know that it's good for my health. The current state of my health does not let me exercise. Catch 12 + 9 + 1.	2
151	1	1	Exercise helps reduce stress which is currently abundant due to finals	2
156	1	1	Strength training is a key component to my training program as I am an elite triathlete.	2
175	1	1	i love sports	2
196	1	1	I will meet some people after two weeks	2
208	1	1	I need to worry more about my physical health	2
237	1	1	It is healthy	2
241	1	1	i want to tone my muscles	2
19	1	2	I know how much it improves my outlook on life after	2
36	1	2	Like to feel healthier	2
71	1	2	I would feel more accomplished	2
77	1	2	Need brain stimulus	2
104	1	2	it'd be a shame to not enjoy this weather	2
108	1	2	I need to get into shape	2
115	1	2	Strength training is important to keep up with	2
124	2	2	Need more than walking to benefit from the activity	2
151	1	2	I am trying to lose weight and am trying to add more physical activity into my daily life	2
155	1	2	My health is going down	2
175	1	2	i need exercise	2
196	1	2	I want them to feel that I am slim	2
208	1	2	If I am not healthy, will doing well in school matter?	2
224	1	2	I love working out	2
237	1	2	Long term benefits	2
241	1	2	i want to lose weight	2
19	1	3	I know it will improve me mood after	2
77	1	3	It's healthy	2
93	1	3	I want results	2
115	1	3	Gains bro	2
181	1	3	I will have energy to deal with at night.	2
208	1	3	I know it clears my head and I can be more productive	2
237	1	3	Makes my body feel strong which helps my mind feel strong	2
246	1	3	My mood would have been so much better for it	2
77	1	4	I am trying to balance all the things in life to ensure a successful exam period	2
115	1	4	Tasty protein shakes	2
155	1	4	I want to be healthy and not exercising will not help me get there	2
181	1	4	I really want to get fit.	2
71	1	5	Probably encourage me to get more school work done	2
93	1	5	It would help me feel better	2
16	1	1	it sucks when you set goals and cant keep them	2
45	1	1	It's a promise	2
54	1	1	I would feel like a slug, unmotivated	2
61	1	1	i would feel fat	2
73	1	1	I would feel let down that I couldn't accomplish something small	2
93	1	1	Because I set a goal	2
106	1	1	I would not have accomplished my goal	2
155	1	1	I will have let myself down	2
165	1	1	I would be disappointed that I hadn't completed my goal	2
169	1	1	I have a goal to reach so I want to strength train	2
183	1	1	Because I didn't meet up to my expectations, which were attainable	2
185	2	1	Not achieving a goal	2
189	1	1	I know it is something I should do	2
231	1	1	Sometimes different feelings take over such as laziness and you have to fight those feelings and just make yourself go for a walk	2
246	1	1	I will be angry with myself for not completing my goals	2
248	1	1	I have made it my goal to strength train more before I leave for tree planting	2
45	1	2	Not a liar	2
61	1	2	i would feel lazy	2
106	1	2	I would feel lazy	2
143	1	2	i feel disloyal to myself if i dont do it	2
150	2	2	I don't beat myself up when I don't reach my goals	2
168	1	2	Make a goal, keep it.	2
181	1	2	I would feel lazy again.	2
185	2	2	Implying laziness	2
188	1	2	I will feel lazy and lethargic	2
226	1	2	Easy goal	2
248	1	2	I would feel dissapointed that I didn't achieve my goal	2
45	1	3	Honest	2
61	1	3	i would feel guilty	2
73	1	3	I would feel not accomplished	2
104	1	3	I don't want to be lazy	2
155	1	3	I am not respecting my body enough	2
165	1	3	I would feel unmotivated and annoyed at myself.	2
231	1	3	When you don't do anything or if you don't exercise you feel bad about yourself and wish that you had gone outside doing some sort of physical activity	2
241	1	3	i would feel lazy	2
45	1	4	Honor	2
61	1	4	i would feel like i was falling off the wagon/disappointed in myself	2
71	1	4	I'll feel lazy if not	2
73	1	4	I would have regret	2
185	2	4	Misaligned priorities	2
189	1	4	but I don't because I'm lazy, which is not a good reason to be out of shape	2
195	1	4	My goal would be unaccomplished	2
208	1	4	I need to be less lazy	2
155	1	5	I didn't meet my goals	2
181	1	5	I have been working so hard now that if I quit I would regret it.	2
234	2	5	Your heath is your wealth. - Anonymous
234	2	4	20 minutes of daily physical activity can fit into anyones schedule.
234	2	2	Keeping in shape keeps me motivated to work harder in other areas of my life.
234	2	3	Exercising makes other areas of my life easier, due to being active and healthy.
234	2	1	I found feel upset because 2.5 hours of exercise is not a lot to ask, when our body does so much for us automatically.
